# Supplementary material for: Molecular Characteristics, Prognostic Value, and Immune Characteristics of m6A Regulators Identified in Head and Neck Squamous Cell Carcinoma
Source: Front Oncol. 2021 Mar 18;11:629718. doi: 10.3389/fonc.2021.629718 (PMC8014089; doi:10.3389/fonc.2021.629718)
Supplement: Supplementary Table 1 — Information on thirty-three cancer types from the TCGA. [file Table_1.xlsx]

## Sheet: Sheet1
Table S1. Information on thirty-three cancer types from the TCGA
No.	Cancer type	Abbreviation
1	Adrenocortical carcinoma	ACC
2	Bladder urothelial carcinoma	BLCA
3	Breast cancer	BRCA
4	Cervical squamous cell carcinoma and endocervical adenocarcinoma	CESC
5	Cholangiocarcinoma	CHOL
6	Colon adenocarcinoma	COAD
7	Lymphoid neoplasm diffuse large B-cell lymphoma	DLBC
8	Esophageal carcinoma	ESCA
9	Glioblastoma multiforme	GBM
10	Head and neck squamous carcinoma	HNSC
11	Kidney chromophobe	KICH
12	Kidney renal clear cell carcinoma	KIRC
13	Acute myeloid leukemia	LAML
14	Kidney renal papillary cell carcinoma	KIRP
15	Low grade glioma	LGG
16	Liver hepatocellular carcinoma	LIHC
17	Lung adenocarcinoma	LUAD
18	Lung squamous cell carcinoma	LUSC
19	Mesothelioma	MESO
20	Ovarian serous cystadenocarcinoma	OV
21	Pancreatic adenocarcinoma	PAAD
22	Pheochromocytoma and paraganglioma	PCPG
23	Prostate adenocarcinoma	PRAD
24	Rectal adenocarcinoma	READ
25	Sarcoma	SARC
26	Skin cutaneous melanoma	SKCM
27	Stomach adenocarcinoma	STAD
28	Testicular germ cell tumor	TGCT
29	Thyroid carcinoma	THCA
30	Thymoma	THYM
31	Uterine corpus endometrial carcinoma	UCEC
32	Uterine carcinosarcoma	UCS
33	Uveal melanoma	UVM
