# Supplementary material for: Molecular Characteristics, Prognostic Value, and Immune Characteristics of m6A Regulators Identified in Head and Neck Squamous Cell Carcinoma
Source: Front Oncol. 2021 Mar 18;11:629718. doi: 10.3389/fonc.2021.629718 (PMC8014089; doi:10.3389/fonc.2021.629718)
Supplement: Supplementary Table 4 — Prediction of IGF2BP2 transcription factors (based on binding to its promoter) with PROMO (dissimilarity rate =0%). [file Table_4.xlsx]

## Sheet: Sheet1
Table S4. Prediction of IGF2BP2 transcription factors with PROMO
No.	TF Name (Dissimilarity rate =0%)
1	GR-alpha (GR-α)
2	ER-alpha (ER-α)
3	YY1
4	C/EBPbeta (C/EBP-β)
5	FOXP3
6	PR B
7	PR A
8	Pax-5
9	GR-beta (GR-β)
10	STAT4
11	p53
12	TFII-I
13	T3R-beta1 (T3R-β1)
14	GCF
15	AP-2alphaA (AP-2αA)
16	GATA-1
